# Supplementary material for: Opportunities and Challenges in the Care of Patients with Somatic Complaints and Patients with Additional Work-Related Anxiety—A Mixed Methods Study
Source: Int J Environ Res Public Health. 2026 Jan 20;23(1):125. doi: 10.3390/ijerph23010125 (PMC12840998; doi:10.3390/ijerph23010125)
Supplement: Supplementary file 1 [file ijerph-23-00125-s001.zip]

Archive with 1 entries (1 files):
- ijerph-3999040-supplementary.pdf
